# Supplementary material for: Screening and diagnosis of cardiovascular disease using artificial intelligence-enabled cardiac magnetic resonance imaging
Source: Nat Med. 2024 May 13;30(5):1471–80. doi: 10.1038/s41591-024-02971-2 (PMC11108784; doi:10.1038/s41591-024-02971-2)
Supplement: Supplementary file 3 — Example CMR of the 11 types of CVDs. [file 41591_2024_2971_MOESM3_ESM.zip]

Archive with 24 entries (23 files):
- Supplementary-Videos-1-11/
- __MACOSX/._Supplementary-Videos-1-11
- Supplementary-Videos-1-11/LVNC.mp4
- __MACOSX/Supplementary-Videos-1-11/._LVNC.mp4
- Supplementary-Videos-1-11/DCM.mp4
- __MACOSX/Supplementary-Videos-1-11/._DCM.mp4
- Supplementary-Videos-1-11/CAM-cardiac amyloidosis.mp4
- __MACOSX/Supplementary-Videos-1-11/._CAM-cardiac amyloidosis.mp4
- Supplementary-Videos-1-11/MYOCARDITIS.mp4
- __MACOSX/Supplementary-Videos-1-11/._MYOCARDITIS.mp4
- Supplementary-Videos-1-11/HHD.mp4
- __MACOSX/Supplementary-Videos-1-11/._HHD.mp4
- Supplementary-Videos-1-11/PAH.mp4
- __MACOSX/Supplementary-Videos-1-11/._PAH.mp4
- Supplementary-Videos-1-11/CAD.mp4
- __MACOSX/Supplementary-Videos-1-11/._CAD.mp4
- Supplementary-Videos-1-11/ARVC.mp4
- __MACOSX/Supplementary-Videos-1-11/._ARVC.mp4
- Supplementary-Videos-1-11/RCM.mp4
- __MACOSX/Supplementary-Videos-1-11/._RCM.mp4
- Supplementary-Videos-1-11/CHD.mp4
- __MACOSX/Supplementary-Videos-1-11/._CHD.mp4
- Supplementary-Videos-1-11/HCM.mp4
- __MACOSX/Supplementary-Videos-1-11/._HCM.mp4
